# Supplementary material for: First high-quality genome assembly of Umbelopsis nana isolated from forest soil
Source: G3 (Bethesda). 2026 Jan 29;16(4):jkag022. doi: 10.1093/g3journal/jkag022 (PMC13042297; doi:10.1093/g3journal/jkag022)
Supplement: jkag022_Supplementary_Data [file jkag022_supplementary_data.zip]

Archive with 8 entries (8 files):
- Supplemental_Figures_G3-2025-406498.pdf
- Supplemental_File_1_G3-2025-406498.txt
- Supplemental_File_2_G3-2025-406498.txt
- Supplemental_File_3_G3-2025-406498.txt
- Supplemental_File_4_G3-2025-406498.txt
- Supplemental_File_5_G3-2025-406498.txt
- Supplemental_File_6_G3-2025-406498.sh
- Supplemental_Material_Legends_G3-2025-406498.docx
