# Supplementary material for: First high-quality genome assembly of Umbelopsis nana isolated from forest soil
Source: G3 (Bethesda). 2026 Jan 29;16(4):jkag022. doi: 10.1093/g3journal/jkag022 (PMC13042297; doi:10.1093/g3journal/jkag022)
Supplement: jkag022_Supplementary_Data [file jkag022_supplementary_data.zip › Supplemental_File_1_G3-2025-406498.txt]

#hifiasm
#assembly
nohup hifiasm -o umb_hifiasm -t 32 /mnt/data2/IIZUKA/THIF13/sequence/Umb_1_HiFi.fastq.gz
