# Supplementary material for: First high-quality genome assembly of Umbelopsis nana isolated from forest soil
Source: G3 (Bethesda). 2026 Jan 29;16(4):jkag022. doi: 10.1093/g3journal/jkag022 (PMC13042297; doi:10.1093/g3journal/jkag022)
Supplement: jkag022_Supplementary_Data [file jkag022_supplementary_data.zip › Supplemental_File_3_G3-2025-406498.txt]

#tidk
tidk explore \
  --minimum 5 \
  --maximum 12 \
  --threshold 100 \
  --distance 0.01 \
   /Users/ryuka/NGS_analysis/THIF13/contig/filtered_genome_contig.fasta \
  > telomere_candidates.tsv

mkdir -p telomere_search

tidk search \
  --string AAACCCT \
  --window 6000 \
  --output tel_search_p2-AAACCCT \
  --dir telomere_search \
  /Users/ryuka/NGS_analysis/THIF13/contig/filtered_genome_contig.fasta
