# Supplementary material for: First high-quality genome assembly of Umbelopsis nana isolated from forest soil
Source: G3 (Bethesda). 2026 Jan 29;16(4):jkag022. doi: 10.1093/g3journal/jkag022 (PMC13042297; doi:10.1093/g3journal/jkag022)
Supplement: jkag022_Supplementary_Data [file jkag022_supplementary_data.zip › Supplemental_File_4_G3-2025-406498.txt]

#RepeatModeler
BuildDatabase -name "Umbelopsis_nana_THIF13" /mnt/data2/IIZUKA/THIF13/contig/filtered_genome_contig.fasta
nohup RepeatModeler -database "Umbelopsis_nana_THIF13" -threads 32 -LTRStruct

#RepeatMasker
nohup RepeatMasker -lib /mnt/data2/IIZUKA/THIF13/repeat/Umbelopsis_nana_THIF13-families.fa \
-pa 8 \
-gff \
-xsmall \
/mnt/data2/IIZUKA/THIF13/softmask/filtered_genome_contig.fasta
           
