# Supplementary material for: First high-quality genome assembly of Umbelopsis nana isolated from forest soil
Source: G3 (Bethesda). 2026 Jan 29;16(4):jkag022. doi: 10.1093/g3journal/jkag022 (PMC13042297; doi:10.1093/g3journal/jkag022)
Supplement: jkag022_Supplementary_Data [file jkag022_supplementary_data.zip › Supplemental_File_5_G3-2025-406498.txt]

#Funannotate

module load funannotate/1.8.17

# Rename headers
funannotate-docker sort -i filtered_genome_contig.fasta.masked.fa -o filtered_genome_contig.sorted.fasta --minlen 500


# Masking: Removes repeats
funannotate-docker mask -i filtered_genome_contig.sorted.fasta -o files.softmasked.fasta --cpus 32


#prediction
nohup docker run --rm \
  -v $(pwd):/data  \
  -v /home/user/user/source/GeneMark_ver4.72/gmes_linux_64_4:/opt/genemark \
  -w /data \
  funannotate:v1.8.17-gm \
  funannotate predict \
    -i files.softmasked.fasta \
    -o prediction \
    --transcript_evidence Umbra1_GeneCatalog_transcripts_20121109.nt.fasta \
    --protein_evidence  Umbra1_GeneCatalog_proteins_20121109.aa.fasta \
    --species "Umbelopsis nana" \
    --strain  "NBRC 117090" \
    --optimize_augustus \
    --cpus 32 \
  &> nohup_predict.log
  
  
  #InterProScan
nohup \
docker run --rm \
    -v /mnt/data2/share/DB/InterProScan/240914/interproscan-5.69-101.0/data:/opt/interproscan/data \
    -v /mnt/data2/IIZUKA/THIF13:/mnt/data2/IIZUKA/THIF13 \
    -v $PWD/temp:/temp \
    -v $PWD/output:/output \
    interpro/interproscan:5.69-101.0 \
    --input /mnt/data2/IIZUKA/THIF13/annotation/prediction/predict_results/Umbelopsis_nana_NBRC_117090.proteins.fa \
    --output-dir /output \
    --tempdir /temp \
    --cpu 32 \
    --goterms \
    -dp \
    &> nohup_InterProScan.log
  
  
#EggNOGmapper
nohup docker run --rm \
  -v /mnt/data2/IIZUKA/THIF13/annotation:/data \
  -v /mnt/data2/share/DB/eggNOG:/db \
  -w /data \
  -e EGGNOG_DATA_DIR=/db \
  quay.io/biocontainers/eggnog-mapper:2.1.12--pyhdfd78af_2 \
  emapper.py \
    -i prediction/predict_results/Umbelopsis_nana_NBRC_117090.proteins.fa \
    -o Umbelopsis_nana_eggnog \
    --cpu 32 \
    --itype proteins \
    --override \
    &> nohup_EggNOGmapper.log


#final annotation
nohup \
funannotate-docker annotate \
-i /mnt/data2/IIZUKA/THIF13/annotation/prediction \
--eggnog Umbelopsis_nana_eggnog.emapper.annotations \
--iprscan output/Umbelopsis_nana_NBRC_117090.proteins.fa.xml \
--cpus 32 \
&> nohup_annotate.log.txt
