# Supplementary material for: First high-quality genome assembly of Umbelopsis nana isolated from forest soil
Source: G3 (Bethesda). 2026 Jan 29;16(4):jkag022. doi: 10.1093/g3journal/jkag022 (PMC13042297; doi:10.1093/g3journal/jkag022)
Supplement: jkag022_Supplementary_Data [file jkag022_supplementary_data.zip › Supplemental_File_6_G3-2025-406498.sh]

#!/usr/bin/env bash
##############################################################################
# pipeline :  MAFFT → trimAl → concatenate → IQ-TREE 2
##############################################################################

module load mafft
module load trimal


SEQUENCE_DIR="sequence"
ALIGN_DIR="aligned"
TRIM_DIR="trimmed"
OUT_PREFIX="6_genes"

mkdir -p "$ALIGN_DIR" "$TRIM_DIR" iqtree_results
rm -f combine_trimmed.fasta partition.txt

# ---------- 1. MAFFT ＋ trimAl ----------------------------------------------
for fasta in "$SEQUENCE_DIR"/*.fasta; do
    base=$(basename "${fasta%.fasta}")
    aln="$ALIGN_DIR/${base}_aln.fasta"
    trim="$TRIM_DIR/${base}_trim.fasta"
    mafft --auto "$fasta" > "$aln"
    trimal -in "$aln" -out "$trim" -gappyout
done

# ---------- 2. gene_length ----------------------------------------------------
declare -A gene_len
mapfile -t GENES < <(ls "$TRIM_DIR"/*_trim.fasta | xargs -n1 basename | sed 's/_trim\.fasta$//')

for g in "${GENES[@]}"; do
    f="$TRIM_DIR/${g}_trim.fasta"
    len=$(awk '
        /^>/ {if(n++) exit}
        !/^>/ {L+=length($0)}
        END{print L}
    ' "$f")
    gene_len["$g"]=$len
done

# ---------- 3. partition.txt -------------------------------------------------
pos=1
for g in "${GENES[@]}"; do
    L=${gene_len["$g"]}
    (( L > 0 )) || continue
    echo "DNA, $g = $pos-$((pos+L-1))" >> partition.txt
    pos=$((pos+L))
done

# ---------- 4. combining -------------------------------------------
ids=$(grep -h "^>" "$TRIM_DIR"/*_trim.fasta | sed 's/^>//;s/ .*//' | sort -u)

for id in $ids; do
    printf ">%s\n" "$id" >> combine_trimmed.fasta
    seqcat=""
    for g in "${GENES[@]}"; do
        f="$TRIM_DIR/${g}_trim.fasta"
        frag=$(awk -v id="$id" '
            /^>/ {flag=($1==">"id)} 
            flag && !/^>/ {gsub(/[ \t\r\n]/,""); printf "%s",$0}
        ' "$f")
        [[ -n $frag ]] || frag=$(printf -- '-%.0s' $(seq 1 ${gene_len["$g"]}))
        seqcat+=$frag
    done
    echo "$seqcat" >> combine_trimmed.fasta
done

# ---------- 5. Comparison -------------------
seq_len=$(awk '
    /^>/ {if(n++) exit}
    !/^>/ {L+=length($0)}
    END{print L}
' combine_trimmed.fasta)

part_len=$(tail -n1 partition.txt | awk -F'[- ]' '{print $NF}')

if [[ $seq_len -ne $part_len ]]; then
    echo "Length mismatch: seq=$seq_len  partition=$part_len"
    exit 1
fi

# ---------- 6. IQ-TREE 2 ------------------------------------------------------
cd iqtree_results

iqtree2 -s ../combine_trimmed.fasta \
        -p ../partition.txt \
        -m MFP \
        -B 1000 -alrt 1000 -bnni \
        -nt AUTO -ntmax 32 \
        --prefix "$OUT_PREFIX"
